# Supplementary material for: Laser Ablated Albumin Functionalized Spherical Gold Nanoparticles Indicated for Stem Cell Tracking
Source: Materials (Basel). 2023 Jan 24;16(3):1034. doi: 10.3390/ma16031034 (PMC9919444; doi:10.3390/ma16031034)
Supplement: Supplementary file 1 [file materials-16-01034-s001.zip]

Archive with 1 entries (1 files):
- materials-2077055-supplementary.pdf
